# Supplementary material for: Identifying key genes and functionally enriched pathways in Th2-high asthma by weighted gene co-expression network analysis
Source: BMC Med Genomics. 2022 May 12;15:110. doi: 10.1186/s12920-022-01241-9 (PMC9097074; doi:10.1186/s12920-022-01241-9)
Supplement: Supplementary file 1 — Additional file 1. The detailed gene information of each module. [file 12920_2022_1241_MOESM1_ESM.xlsx]

## Sheet: Supplementary table
Supplementary Table. The detailed gene information of each module.
Color of Module	Yellow	Blue	Red	Green	Brown	Turquoise	Grey
Genes	TMEM45A	FTH1	CD44	CXCR4	STEAP4	KCNJ16	SCGB3A1
	BPIFA1	CES1	CEACAM5	SCD	SEC22B	PDLIM4	MSMB
	PKIB	TMSB4X	TRIM7	ADA2	RBM6	SELENOH	LCN2
	ARSB	GSTP1	POSTN	MRC1	DCBLD2	HLA-DPA1	EGR1
	C3orf33	BLCAP	PCAT19	TFRC	MZT1	CFAP157	B4GALT5
	TMCO5A	SPAG8	RUNX2	HLA-DRA	TWSG1	ATP5MD	CLDN8
	PARGP1	WDR93	CDH26	S100A4	SKIL	CSTA	GDA
	CEP70	FAU	FAM171A1	INHBA	MPZL2	RPS15	CXCL6
	WNT6	CD63	NABP1	GPNMB	CD9	TMEM50B	DEFB124
	STAU2	S100A6	RGS10	SRGN	PLS1	TJP3	GBP3
	LINC00597	MUC16	SERPINB2	MAFB	ERBIN	MT2A	PTN
	PLA2G4D	TM4SF1	CPA3	PECAM1	KLHL24	RAB11A	XIST
	EGR2	SDC1	C12orf57	FCER1G	FAM76A	ENOSF1	MIOS-DT
	LOC105371622	MAZ	SLC18A2	HLA-DPB1	FMR1	SVIL	DDX58
	ZNF157	CCT5	CST4	CORO1C	HIBADH	RUVBL2	C3
	FRG1BP	FUS	TPSAB1	TIMP2	SLIT2	NIBAN1	WDR41
	RIPPLY3	SMARCD2	SLC39A8	DPYSL2	SMAD1	SMURF2	ETV5
	NANOG	DLG3	TPSB2	LTA4H	CAPZA2	WDR43	ANKRD36
	NIPSNAP3B	RPL11	SLC39A14	APOC1	PRRC1	CTSH	NTS
	CELF4	MMP19	NEK6	SERPINA1	C2orf69	ZNF273	SLC23A1
	LINC00408	KRT19	FERMT1	FABP4	CHD1	C9orf135	LMO3
	SYN2	DDX6	KIT	MSN	CPEB2	UQCR11	FYB2
	WIF1	OAZ2	DHX35	TYROBP	LCA5	PON2	ZNF117
	C20orf203	TSPAN1	PTGS1	FCGR2A	GALNT3	ROBO1	CHP2
	PTGER3	RIMKLB	ITLN1	HLA-DQA1	PDK4	SPAG17	TMEM106A
	ZNF280B	CP	AADAC	MMD	FAM161A	CSNK1G1	SULF1
	PEG3	FABP6	MS4A2	NR4A3	CLIP4	RASSF3	PSCA
	TUBBP5	CFAP126	CNRIP1	SOCS3	ATF2	NDUFA1	MIR99AHG
	YWHAEP7	SIX2	FZD5	CXCL2	TMPO	PTGER4	MUC13
	ANKRD26	LUC7L	FSCN1	PIK3AP1	ZDHHC2	NOL7	FKBP5
	SCUBE3	CLIC1	ACOT8	ARHGDIB	SEPHS1	GAK	PADI2
	C11orf87	CFAP298	ZMAT4	CD52	SERPINB13	PPP1R36	BEST4
	FAT3	PPIG	CLCA1	HLA-DMA	ITM2A	NFIC	THSD4
	C11orf80	FNBP4	MPPED2	DDX60L	RIPOR2	VWA3B	RNLS
	KCNB1	RPS3	ARNTL2	IL1RN	UBE2B	ODF3B	NFASC
	TOP1MT	SLC9A3-AS1	CD274	ADTRP	TMF1	SAMD12	FREM2
	MOXD1	PODXL	LRRC31	LAPTM5	PELI1	SGSM2	RARRES1
	DLC1	VAMP8	CST2	RGS1	EBLN3P	AK8	CHKB
	HECW2	HSPA5	NOS2	TGFBI	USP32	KRT4	LEKR1
	CYLC1	WWC1	CXCL14	S100A8	GLCCI1	NDUFB4	SPOCK3
	SCLT1	HLA-E	P2RY14	CTSL	TRPM7	VEGFA	SYNM
	MRGPRX1	FAM219B	CST1	FHL1	EP300	NAA60	NPTN-IT1
	SYCP1	SRD5A2	UTP20	SLC31A2	RNF38	POLR2I	ZNRD1ASP
	ATP6V0D2	SLC49A4	LINC01504	MCEMP1	USP53	LXN	ZFR2
	ZDBF2	MORN5	CD1C	COLGALT1	EDEM3	SCNN1A	C14orf39
	C5orf58	U2AF1	ITGA10	FN1	RAB18	WDR90	FAM184A
	RAD51D	NFATC2	MUC12	TPP1	SEC24A	PPDPF	ALDH3A1
	TCEANC	UBE2V2	CENPW	OPN3	RB1	SRPRB	ADRB2
	LINC01016	PDIA3	C8A	DOCK10	EVI5	ECHDC2	IRAK2
	KCNA5	SLC35A3	CLC	ACSL1	PARD6B	RNF187	ZNF266
	KRTAP4-3	PSMD4	WFDC1	CLEC7A	BMP2K	EME1	TNC
	OR7D2	SERPINF1	ETHE1	CAPG	MORC3	PABPC1L	ERVK13-1
	IL36B	CDK5RAP3	SERPINB10	CD83	BCL10	UBXN11	ZNF418
	POU4F2	ERGIC3	BEX5	DAPK1	ARHGAP5	NOP58	IP6K3
	MAGEB4	NR1D2	CPNE4	CD53	CAAP1	UBAP2	ITGA6
	IGDCC3	ALOX15	JCHAIN	GLDN	DCK	C2orf81	POM121L9P
	LOC100507336	ARHGEF7	SIGLEC17P	SERPING1	ATF1	MZF1	RUSC1-AS1
	IRS4	SORD	C3orf70	ALOX5	MYSM1	MANBAL	ANKFN1
	EPSTI1	MAGED2	UTS2	CD69	TFAM	LRRC36	CAPN9
	PCA3	TMEM101	RGS13	ITGAL	CALM1	EVA1C	PLA1A
	COL6A3	FBXW2		ITGAX	STK38L	NCOA7	ICE2
	MEX3D	CASP7		SNX10	SOX9	ANKRD12	WFDC3
	GIMAP7	TOR3A		LCP1	ACTR2	CAPN13	HOXB-AS1
	DNAH14	TSR2		PHACTR1	DPY19L4	NDUFA6	SCAND2P
	IL1A	GYG2		FLI1	ZNF22	NMRK1	SLC6A16
	ZNF670	OXTR		WIPF1	SEMA3C	ENTPD6	SLC16A6
	CNTN1	RNF145		SLC7A7	CMTR2	NDUFB2	TGFB2
	ZNF831	CFB		FRMD4A	PDS5B	MYCT1	MAP2
	RNF157	MORN2		CTSD	SRPK1	LAMTOR5	HS3ST3B1
	CYBB	SERPINB6		ACO1	TMCO3	GNE	APOD
	ZNF850	LMNA		THBD	HLTF	TFF3	PRB1
	LOC339260	HEXB		C1orf162	FNDC3A	LMNTD2-AS1	ZNF382
	TXLNGY	PTGR1		PLBD1	DMAC2L	MT1X	RPS4Y1
	NAV3	TCEA1		LPL	PIGL	AKR1C3	BICC1
	GOLGA6L6	IER3		C1QA	USP32P2	CAPN3	FOSB
	RIMBP2	TNFRSF19		IRF8	SFR1	NCAPH2	AGO3
	CENPF	LRRC8A		DAB2	ANOS1	MT1E	SERPINB5
	SLC1A6	TPR		CD163	ENPP4	H2AC18	ZSWIM9
	LOC101927815	ATP6V0A4		HP	RAP2B	H2AZ1	ZSCAN31
	ELAVL2	NME7		MS4A6A	C8orf37	RFC5	VGLL3
	TDRD6	TOP1		LY96	ZNF468	HDLBP	FSD1L
	LINC00491	SEL1L3		KCNAB1	SMAP1	HEBP2	LOC202181
	BEX1	CFAP36		SLC1A3	FLVCR1	SLIRP	MYLK3
	FZD7	JPT1		ATP10A	NEMP1	GSS	PNMA8A
	BMP5	CAND2		IFIT2	SREK1	NDUFC1	ZNF436
	LYPD4	CDC20B		SIRPA	GCH1	CROCCP2	ACKR4
	LINC01122	YIF1B		PLIN2	DOCK5	SREK1IP1	PTPRD
	CDCA7	TMEM198B		GMFG	DSG2	UBL5	DDX3Y
	KRT24	BORCS8		ZEB2	NAMPT	IFITM3	FDPSP2
	PENK	RALGAPA2		ZNF331	ARMT1	SCO2	CCDC66
	SNAI2	TRAFD1		EMP3	HEY2	CYB5R3	TAS2R14
	GRIN2B	ERP29		GRN	FBXO8	FLOT1	MIR1915HG
	LINC00312	MUC20		ANPEP	PRIM2	COA3	ZSCAN25
	MCF2	ATP1A1		VSIG4	RBM12	ARMCX6	LY6D
	ATOH7	TPT1-AS1		ADCY7	KANSL1L	PLOD2	PCBP1-AS1
	CDH6	CCDC18-AS1		IL1B	COL4A5	ZNF83	MIR570HG
	GUSBP4	ADGRF1		IL7R	MEX3C	MRI1	PRO1804
	KRTAP17-1	NELL2		FABP5	SOX4	C11orf49	EPDR1
	LINC00622	RETREG3		IL12RB1	DOCK9	NUP214	TPTE2P6
	LRRD1	LINC00205		IL10RA	PANK3	KCNRG	CDH2
	ZNF583	STIM2		CXCL3	ARRDC3	PGAM1	RAB11FIP3
	CRABP1	CLNS1A		FGR	OSBPL11	TMEM178A	RAP2C
	NRSN1	IFT172		HAVCR2	WWTR1	LOC100996740	LOC100507560
	KRTAP9-4	IFT43		AXL	CCDC43	S100A16	CCDC58
	SCN1A	TWF1		FLNA	GTF2A1	BTN3A1	SPATA1
	DMBX1	GOLGA3		SLCO2B1	ATL2	MT1H	CSMD1
	NUF2	P4HB		OLR1	RASA2	DNER	PLXNC1
	KRTAP4-9	PCYOX1L		C1QC	FNIP1	SLC25A29	SCNN1B
	KNL1	BTBD7		SLC2A3	CFLAR	TAF10	IRF5
	GALNT13	NUPR1		LHFPL2	NEK7	SMDT1	ITGA9
	KLHDC7B	S100A10		BCL2A1	TMEM144	MRPL52	FLRT3
	KCNQ3	PIK3R3		C1QB	ARPIN	MRPS15	ID2
	LINC01222	MTUS1		GBP2	PAK2	REPIN1	C6
	AIPL1	FOLR1		SPARC	PIAS2	CNKSR1	RUNX1T1
	LMO7DN	LAMP3		CPE	CUL5	NDUFA2	EPHA7
	GPR89B	CCT3		PCOLCE2	MKX	TUBB2A	GXYLT2
	LOC441666	TMEM190		KLF11	ANKRD13C	NDUFB11	GK5
	OR8G1	FHAD1		TIAM1	CYRIB	ANKRD45	SLC22A16
	LIMS1	RER1		MNDA	TP63	SIDT2	ATP6V1C2
	RGS7	GPAT4		CLEC2B	IMPACT	UROD	RASSF10
	LOC114224	MISP		CSF2RB	ATAD2B	XAF1	TRAC
	C7	SMC3		DPEP2	FBXO3	BACE2	LINC01558
	CDH13	INAVA		APOC2	LYSMD3	USP54	SLC16A1
	LINC02673	IFTAP		CCL18	KMT2A	LRPAP1	CLGN
	IL22RA2	KRT18		COTL1	CARD8	ZDHHC11	HLA-DRB4
	PM20D1	CHMP1A		PARVG	RBBP4	MED16	BHLHE41
	MS4A1	ACTR1A		HCLS1	FMO2	SMIM31	ULK4
	LOC100996549	CMPK2		AIF1	MSANTD3	EIF4E2	PLEKHG4B
	HAS2	ZNF248		FABP3	TBC1D9	MINK1	PTGDR
	ZNF781	BCO2		NLRC4	C3orf38	GTF3A	PDZD4
	PTCD2	EIF3D		SIGLEC1	DUSP19	PRKCSH	FAM86B3P
	RAPGEF4-AS1	LINC01000		CXCL5	IRF2	SPTAN1	FRG1JP
	DCAF4L1	H1-2		SNX20	TMEM87B	SELENOO	ENPP2
	ZNF124	ROPN1L		JAML	FIGNL1	MGLL	VCAN
	CERS3	CCDC65		ITGB2	PAX9	LINC00893	ZNF785
	NR2E3	LRRC23		MS4A7	SLC25A32	KRT10	LOC102724851
	PCDHB5	MRPL40		SAMD4A	NUP58	MEA1	SNX29
	FLG-AS1	SCOC		DOK3	NR3C1	TRPC1	MYO15B
	CD93	DYNC2H1		PTPRC	SLC4A4	WARS1	MCM3AP-AS1
	SLC17A6	ZNF212		ITGAM	MACO1	CES2	ANKHD1
	MFSD4A-AS1	PSMA3-AS1		SLA	FOXN2	PPT1	SLC25A27
	LOC101927490	ATP7B		DNAJC5B	GIPC2	MT1G	ERAP2
	AMFR	UBE2G2		CLEC4A	COG6	RIBC1	LINC00939
	CD200	TRAF7		LAIR1	LRRC40	SPIRE2	CSF3
	OR12D3	FAM102A		TLR8	PTPN12	RGL2	CENPK
	TSPYL6	MXD1		FBP1	PPIL3	GSTO1	DUSP5
	ANGPT1	DZIP1L		PIK3R5	PRRG4	PHYH	HSPA12A
	CLDN11	CFAP100		MFNG	LSM12	NOP16	CIITA
	LIN7A	GPC4		RTN1	MCM9	NDUFA11	MICOS10P1
	OR2L1P	ZBTB20		CCRL2	PPIP5K2	FGF13	LOC105374419
	GIMAP8	MPZL1		C2	PRKDC	COLCA2	ELFN2
	QRFPR	FOXP2		HSD3B7	CAPN7	PGLS	ELAVL3
	PTH2R	STIP1		C1orf54	CDC73	ABCC10	KDM5D
	TDRD1	HEG1		HBEGF	ANKIB1	SCGB2A1	FTX
	STK32B	LMAN2		MARCHF1	PEX2	GSKIP	GRM5
	LOC283038	POF1B		MARCO	MIER3	ATP6V0C	HOTAIRM1
	CDO1	IFNAR2		SLC47A1	ZNF738	TCIRG1	DNAJC9-AS1
	OCA2	NOTCH3		TREM1	NKAPD1	KATNB1	TMTC1
	LOC100130331	PPAT		SGPP1	TOMM22	RAE1	LOC283788
	CXCL11	PTGES		CD86	FBN2	VPS33B	HSPA13
	LINC02145	MTRES1		MPEG1	CHPT1	NFX1	GAL3ST4
	CSN1S1	SDK1		MS4A4A	DZIP1	ELOB	JAK2
	VN1R3	AK3		LST1	NDFIP2	COX15	ZFY
	LINC00347	FIP1L1		FGD5	DCUN1D1	KLHL6	ERICH3-AS1
	CCDC122	ZNF141		CPVL	PPP1R9A	FCGBP	TFPI
	GABRG1	DHX32		MICB	RIF1	FAM3B	IL1R2
	GASK1A	TTC26		SIRPB1	BMPR1A	GYG1	KLK10
	DACH1	MAOA		PLXDC2	DPY19L2	SLITRK6	REEP1
	FHL5	GALNT6		PLA2G7	TMEM33	WSB2	USP9Y
	FOXR2	IGFBP3		CCDC88A	LIFR	VPS37C	LNC-LBCS
	LINC01516	SELENON		C3AR1	MOB4	PIDD1	MXRA5
	TERB2	ACACB		P2RX7	APAF1	SRD5A1	KLF3-AS1
	ZCCHC18	S100A2		ALOX5AP	CTBS	DYDC2	CACNA2D1
	GALNTL6-AS1	FUCA1		CCL4	EYA1	CASP9	TTTY14
	CPEB2-DT	SNU13		FPR1	DENND1B	ITGB3BP	WASF1
	ANKRD18A	MTIF3		MAN1A1	PLK4	UQCRQ	CFI
	ITPK1-AS1	NDUFB9		TMEM273	GABPA	CST3	NAIP
	MAGEC2	PRELID1		CD84	SPIN4	EBAG9	GASK1B
	PRKY	ZNF709		PTGS2	RICTOR	C2CD4B	ANXA6
	CCN4	SNRPD2		IL2RG	TMEM209	ZFX	SEC31B
	GRIA4	TIMM8B		GPR65	FNIP2	PRUNE2	CCDC163
	OLFM2	ECI2		FGL2	SEPTIN7P13	PRDX2	B3GALT5
	MIR4290HG	MOB1B		KCNMA1	SIKE1	APOBEC3G	TOX
	SPTA1	MCCC1		TNFSF13B	CNEP1R1	SLC31A1	AREG
	ADIPOQ	TULP3		KMO	SNX16	PLCB4	MED12L
	SATB2	CCNG1		LY86	FGFR1OP2	TMEM213	F8
	HRH4	NPHP1		GIMAP6	FAM135A	DIAPH2	VLDLR
	ANKRD36BP2	TMEM219		MME	AGPS	C12orf75	KIAA0754
	RORB	UBAC2		SLC15A3	CHMP2B	DNAJC15	NDNF
	BTBD18	NEK10		DOCK11	ADAM9	PFAS	KLRB1
	MS4A5	SYNE2		IFI44L	ABCB10	SMIM26	MUC8
	ERV3-1	PDE4DIP		ANO5	ALDH18A1	MALSU1	FHOD3
	LINC01490	GSDMB		NR1H3	MED4	KIZ	BAALC
	ABCG2	INTS3		OASL	ATG12	LAPTM4B	KIFC3
	TUBAL3	SYNGR2		IKZF1	DNAJC6	RNF135	RBBP8NL
	RP1	DNAJC5		PAG1	MINDY2	FKBP11	CYP24A1
	TAS2R45	CWC15		TFEC	RAB8B	PPL	NUTM2B-AS1
	LINC00630	MKLN1		PLEK	CARMIL1	TRNP1	CCDC68
	ZIC2	TUB		UPP1	AVL9	MRPL43	TRIM55
	MAGEA8	SNRPD1		PTPN22	RLIM	P4HTM	LOC389834
	TDRD9	C19orf33		PDE4B	RHOBTB3	EPS8L1	GRP
	LINC02582	CASKIN1		CXCL10	RNF111	BAIAP2L1	MCTP1
	CYP4Z2P	CCDC93		EVI2A	SLC5A3	KLF4	CHST4
	TLL1	PSMB6		S100A9	PLSCR1	BHLHB9	LINC01933
	RNF139-AS1	RCAN1		GGTA1	TUBE1	KRT15	LINC02076
	LOC101928988	MAD2L1		CATIP-AS1	SMCHD1	H2BC5	FAM83D
	FOXC2	NPR2		CCR1	TMEM64	RALGDS	EDNRA
	DYNC1I1	GDAP1		CD36	BCOR	POLR2L	SLC22A15
	AGAP4	C16orf89		SAMSN1	LNPK	TDRP	RASGRP1
	LINC01206	CYB5R1		EVI2B	BET1	PUDP	SEC14L4
	LINC00525	RAB14		SASH3	EAPP	PDGFC	PAXBP1-AS1
	SLC13A1	HHAT		STAC	PLEKHF2	LAMP2	BCO1
	EVA1A	SPTLC2		CXCL9	ASAP1	PEX14	ADAMTS3
	LINC00518	MANF		CYTIP	SPOP	OSER1	LY9
	SLC38A11	SMC4		GPRIN3	RRAGD	HIGD2A	MSS51
	FAM9B	MICAL3		FCGR1B	MCFD2	PRNP	WNK4
	TRDN	DARS1		MEGF9	RBM27	FTSJ1	LINC02042
	LOC105375240	SRSF4		C8B	RPS6KB1	IFITM2	GAD1
	ADGRL3	TUBB		TMEM170B	PRKD3	CAPN8	GUCY1A1
	CALHM1	CLDN7		CLEC12A	STRN3	GPRC5A	CDH11
	C5orf47	TM7SF3		CSF1R	SAV1	TAGLN2	WNT5B
	PPBP	ICAM2		OAS3	RBM26	RAB40C	AKR1B10
	PAFAH1B2P2	LOC105379426		PROK2	TMEM38B	DRC1	HBD
	ADGRG4	LINC00689		CLEC4E	WDR37	CLDN10	RPRML
	UPP2	TRIM29		CD300LF	TBCEL	MT1HL1	DPP10-AS1
	LOC100130268	SURF4		IGSF6	SOCS4	GPX1	VXN
	FAM111B	GUCD1		LCP2	TTC9	SURF1	HTR7P1
	SLC38A4	ARHGAP33		RUBCNL	TRIO	DNASE1L1	SNX31
	PTPRK-AS1	BCCIP		FCGR1A	NFYB	SMIM10L1	PTPN14
	ZBTB6	FAM131A		PDGFD	COX10-AS1	FBXO31	NME9
	TRIM51	ADH7		HMOX1	C8orf34-AS1	HLA-DQB1	FBLN7
	TTTY15	NKTR		SPI1	ZNF677	DYNC1I2	EPHX4
	DOK5	KRT23		MS4A14	TGFBR2	EDF1	ZNF546
	GJB6	MTSS2		TMEM52B	ME2	MTX1	EIF1AY
	CDH19	SF3B6		AQP9	PPARGC1A	ACOX3	MAMDC2
	DDIT4L	NOCT		GAB3	NRSN2-AS1	SEC61B	PRR32
	LOC105370613	CHURC1		FMNL3	PIGW	MRLN	PEG3-AS1
	PCAT18	GSN		DSC2	TUBGCP3	UPK1B	ZNF300P1
	RMST	TPM4		CARD16	ELF1	CLCNKB	FOS
	CLEC4M	CDC26		CD14	WNT5A	RSPH14	ANLN
	LINC00471	PRDM16		DCSTAMP	FHDC1	CDIPT	TXLNB
	TUBB2B	FBXL20		CCL23	PLSCR4	BTG2	EGR3
	LOC101929268	GNPNAT1		TNFAIP6	EIF4E3	KLK11	SGK2
	PLCE1-AS2	CCDC181		SOCS2	AKAP11	TYSND1	FRMD3
	PTCHD1	SLC7A6OS		CD5L	CASD1	HMGN4	APELA
	AMER2	DHX9		CCL20	FEM1C	CCDC90B	TRPC6
	LINC01448	TARS3		NEXN	PER3	ANKRD36B	BPIFB2
	LEPR	RPL35		MSR1	SHISA2	RHOT1	BCAT1
	LINC00844	ARMC4		ADGRE1	ZCCHC14	ZSCAN18	POM121L8P
	LINC01844	CELF2		PPARG	SH3BP2	HBB	DTL
	CST13P	SLC16A9		BTK	ZNF717	ESPN	CDH12
	GNRHR	CRK		TUBB6	LMBRD2	BBS1	GPR155
	TMEM100	CCDC160		COLEC12	TRAPPC2	EPN3	AFDN-DT
	DKK1	ABHD14B		FCGR3B	ANTXR1	FAAH2	LRRC69
	LINC00619	SNRNP35		CRTAM	UBE2W	SPATA20	SLC1A2
	NKAIN2	TM9SF4		CLEC5A	SLC9A6	KCNE3	FAM66C
	GUSBP1	COL27A1		FCRL1	DMXL1	POLR1D	MAP3K7CL
	KLHL1	DNAH11		RBP4	EIF2AK3	LINC00467	LOC389831
	AMDHD1	SYAP1		CEACAM8	ST8SIA4	C9orf116	RNF165
	BVES	BICDL2		SELL	FAM214A	BAG1	LINC00960
	TGFB1I1	TP53RK		OSCAR	CYP4X1	SETBP1	LTB4R2
	LOC101928940	TCAF1		CASP5	ZNF675	PATL2	SMG1P5
	NEUROD6	FAM162A		GPR85	ZNRF2	NSDHL	TUBB1
	ADGRG7	CDCA4		HTRA4	PNPLA4	SAMM50	DACT3
	OR7A5	SFXN4		CXCR2	IQGAP2	GGT6	HTR2B
	PCDH10	CCT7		FOLR3	SLC39A10	LINC00894	C5
	GABRA4	SYNE1		SLC16A10	N4BP2	JAK1	GABRB2
	SERTM1	RGMB		BRSK1	SPRY1	COPRS	CCR5
	CDC42-IT1	CATSPERD		GNG11	PELI2	MDH2	C6orf141
	CDH17	ZSWIM7		AOC3	GATM	BNIP3	CCDC124
	TAAR2	ATP6V0A2		LINC02381	EXOC8	GLIS3	LOC153684
	C9orf47	C19orf53		APBB1IP	CTSO	TBCK	FLJ38576
	XCR1	DNAH10		GIMAP4	FCHO2	C1orf116	COL26A1
	LINC01792	LAP3		SERPINA3	ANKRA2	NUP43	UMODL1
	GLDC	ERICH5		TRG-AS1	MIER1	WHRN	CALCRL
	TPH2	CROT		TM6SF1	LOC100289230	H2BC12	ANKDD1A
	TMEM255A	SIK3		CTSW	BOD1L1	ELOC	LOC102724587
	SLC30A10	CCDC151		RGS18	PJA2	PGAP3	CYP17A1
	PTX3	SERPINB11		LINC01094	NT5C3A	RAB25	CLCA4
	SLC39A12	RRAD		SUGCT-AS1	DCAF17	STK11IP	SNORA68
	VWDE	BMS1		MMP12	TMA16	PRR18	TCF15
	ZNF578	KRT8		ADAMDEC1	OAS2	RGCC	EML5
	ELOVL2-AS1	PPIL1			LRRN1	TMEM18	CPA4
	PCDHB15	COPS3			ASF1A	MLLT1	RERG
	RTKN2	MRPL32			ABCC4	CDKN1A	TMEM47
	NEIL3	KCTD3			PHF6	TNFSF13	FNTB
	LINC02712	ERBB2			PKD2	MSTO1	CYP1B1
	SRGAP2	MAP3K7			FOXQ1	GNB4	SPP1
	LGR5	GADD45A			TRAPPC13	TBC1D9B	LRRC2
	ZNF385B	HDAC9			ZBTB14	TOMM5	MYRFL
	ST8SIA2	TKT			MAP4K3	MYD88	LOC101927972
	LINC02535	APH1A			RCBTB1	HSDL2	PLAT
	GAPT	RPH3AL			ZNF678	KDM6A	SH3D21
	LINC01527	RAB3IP			ZBTB21	TPTEP1	SLC26A4
	TAS2R8	AAGAB			ARHGAP29	LYSMD1	CHRNA9
	MATN3	IDH2			TET2	ING1	CYP4F35P
	IL26	JMJD1C			TRPS1	COMMD8	STAT4
	DEFB114	ERCC3			PAPOLG	TBC1D24	SAMD3
	RNASE7	VNN1			DNAJB14	CLHC1	CAPN14
	TMSB15B	IARS2			RAPGEF6	ANG	BEX2
	GLRA3	SLC25A25			TRIP11	ZNF544	CILP
	SLC6A1	TCEA3			SPATA6	TRADD	PBOV1
	FANCB	C19orf44			ALDH5A1	FANCD2	LOC101929774
	CXCL13	SMC2			OLFML2A	CACNA1D	CA3
	NCKAP5	RAD51C			CFAP161	C6orf52	HEPACAM2
	C8orf48	TRIM25			BAG4	UTP4	MGP
	SLC26A4-AS1	FERMT2			SSX2IP	PRPF8	SCUBE1
	ERVMER61-1	ASS1			SLCO4C1	EMP1	LOC101927723
	LPAR4	MORN4			YIPF4	ISCU	LINC01554
	SYDE2	ORMDL2			KIF16B	KRCC1	WNT2B
	LINC00485	IGFBP2			HMG20A	THEM4	HSD17B2
	DKK2	TOLLIP			KBTBD6	GPR162	SCOC-AS1
	DEFB129	IL10RB			CITED2	TST	ARSL
	ZFHX4-AS1	SYS1			NRIP1	UBE2Q1	GRB14
	MCF2L2	LTN1			TSPAN12	EPRS1	SH3TC2
	STATH	MMP10			HELLS	SPSB3	STX18-AS1
	RBM46	GPAT3			ZBTB34	LRRC57	RCAN2
	NOVA1	RAPGEFL1			MTF2	SLC46A3	FRMD6
	OR2J2	ACSBG1			FAM117B	TIMP1	SCG3
	TMPRSS11B	NT5E			ARHGAP42	FCGRT	INSM1
	THEMIS	SOX13			CFL2	ZFYVE21	SCGB3A2
	OR5P2	GLB1L			GLIPR1	ZDHHC21	KIF18B
	TMSB15B-AS1	GTF2B			TSHZ1	ANKRD9	HSD17B14
	VSTM2A	CTSZ			CDKAL1	MIOS	GPR183
	LHX8	ZNF516			PGM2	SSBP4	DEPDC1
	COL15A1	ZSCAN29			LRIF1	ADSL	AXDND1
	KCNT2	RAD9A			RPS6KA5	RMDN3	ZNF595
	PI15	RRAGC			B3GLCT	ASB3	PMS2P5
	IFNA14	CWC27			ARHGEF26	CFH	TRIM6
	GCSAML-AS1	EPB41L4A-AS1			KPNA5	AGFG1	AJM1
	HOXD1	PPIB			WDR36	GDF15	LOC100128108
	TRHDE	RSAD2			TMEM65	CEP350	C11orf65
	MAGEB18	LARGE1			TRMT10A	IFI27	LAIR2
	LOC101928847	PIBF1			RAP1GDS1	CDC42EP5	COX7A1
	CLEC3A	TGM2			FAM160A1	SNX5	ANP32A-IT1
	PCDH15	LINC00342			SSPN	LOC100506098	GEM
	CLEC1A	C19orf18			ING5	MBD4	DUSP5P1
	PLP1	SERINC1			CHRAC1	LATS2	S100A12
	OR5H1	C11orf95			DNAJB4	ETFRF1	GTSF1
	SALL1	KAZN			KIF11	HES1	SCEL
	LRRC63	MRPS23			SOCS5	CABCOCO1	VIP
	TET1	USP37			PANK1	EGFL6	KBTBD11
	CRAT37	CORO2B			SPRED1	CEP290	P2RY13
	TAC1	FAM118A			RAB33B	KRT5	FDCSP
	VWC2	SEPTIN7P14			ANO6	FAM210B	SLC6A20
	KCND2	DIP2C			C2orf76	DAPL1	FMO1
	LINC02555	SPACA9			FMN2	VTA1	CSMD3
	PDZRN4	ZG16B			BACH1	PNKD	HLA-DPB2
	HTN1	TEF			XK	COMMD7	KL
	HS3ST3A1	LPCAT1			SCML1	C22orf23	LINC02838
	OGN	AHCYL2			RPRD1A	KITLG	PCDHB16
	BPESC1	CDC7			BCL11B	TMEM258	EGFEM1P
	HDX	MAP3K19			KLHL20	LOC100505841	ZNF713
	LOC100129620	SLC44A2			LATS1	PPARGC1B	GPR82
	LINC01148	ARPC1B			PRPF39	RRM2	SLC25A21
	TMEM26	PET117			E2F7	GGH	HMCN1
	SLC10A4	EFCAB7			ISOC1	TBCCD1	LINC00328
	ART3	TRNAU1AP			ZKSCAN3	FXYD1	LOC105374042
	LOC101927359	BTRC			POLK	PSMA7
	ZNF99	HLA-J			SELENOI	IER5
	SLC17A8	LMO7			POGLUT1	SUMO3
		EGFR			KCNMB2	WDR59
		CEMIP2			NFXL1	PLXNA1
		LRP4			ZSCAN12	NDUFA3
		AKAP13			STON2	GALNT12
		ACSS3			PRMT3	PIGV
		AMZ2P1			CDKL2	PRXL2B
		PHF13			PTBP2	SEC14L3
		YPEL3			BCLAF3	ZNF621
		LRRC37A3			SPRY2	PCP4L1
		NRP2			ANKRD50	SDR39U1
		SAMD9			CSRNP2	MOSPD1
		C22orf15			ZBTB26	TNS3
		CREB3L4			PLEKHG1	ZNF688
		RNF207			TLR3	B3GNTL1
		GANAB			VAMP7	PIP
		ATP2A3			CNTN3	NFATC2IP
		BDH1			SHPRH	TUBD1
		DNAJC7			ZNF697	LOC102606465
		ZNF396			RASSF8	FBXO36
		RFT1			SLC35D1	RIMS1
		MIPEP			APTR	HS3ST1
		DNAJB13			ZEB1-AS1	PTPRA
		RNF181			RBMS3	AQP4-AS1
		CACNG6			REV3L	PATJ
		CCNH			SOWAHA	SRP72
		DNAL4			TRAPPC8	MUC12-AS1
		PSMB8			TPH1	MRPS16
		FUT1			SPRED2	ACD
		ZDHHC4			JPH1	ADSS1
		VKORC1L1			CYBRD1	MRPL21
		MOB3A			FZD6	NDUFA7
		GEMIN6			PAXBP1	SYTL5
		AQP5			RFWD3	ILRUN-AS1
		UTP6			SLC16A7	TRIM69
		CHD8			SPAST	NCOA1
		KCTD11			NUP205	PPA2
		NDUFA13			ZNF397	LARP6
		TTLL12			MTX2	CAV2
		ANKEF1			CHM	FUT3
		VIM			TRUB1	SLC51A
		TBRG1			KAT2B	C2orf92
		CEBPG			MREG	WWP2
		TTBK2			GAS1	ME3
		CAPN5			PRKAR2B	SHANK2
		C10orf95			TBC1D32	PINLYP
		YBEY			SOX2-OT	MCTS1
		DANCR			RP2	TPGS2
		NPAS2			CPNE8	SULT1E1
		CCN1			UGT8	TTC17
		LINC00888			AGPAT5	FBF1
		ZNF284			ALG10	DPY19L2P2
		APOBEC4			FBXL4	CMTM7
		ADGRF5			ZNF107	PPM1L
		TBC1D22B			IGSF11	LINC01732
		NYNRIN			CXXC4	SNX2
		MALL			IL1RAP	STK26
		PIR			ZNF280C	LGMN
		SEC61A1			PPP2R3A	FAM114A1
		NAA15			APPL1	TRIM5
		DNAJB11			BRAF	YIPF3
		TENT5A			LRRK2	RBBP9
		PPP1R11			CAPS2	H2BC6
		ATP2B4			SLC2A13	PHF20
		GEMIN8			TRERF1	C14orf132
		SNF8			PPP3R1	VPS51
		PLEKHH2			AASS	FBXO16
		CTDSP1			MCMBP	MKKS
		PSMB3			TMEM135	UPRT
		RBM38			ZNF543	ZNF532
		HLF			DLEU2	KCTD20
		ACOT13			OSGEPL1	MARCHF2
		JPX			FUT8	TLCD1
		LOC730202			SLC28A3	SPATA7
		C3orf52			ZC3H13	OGFOD1
		PFN1			C1orf131	CEP41
		EXOSC1			PKP2	ZNF232
		MRPS28			CKAP2	NOP10
		GATA6			MPL	GLRX2
		PAN3-AS1			NBPF3	LOC100996419
		LOC101928076			VPS37A	WDR86
		ZRSR2			NPAS3	HLA-DMB
		SDHB			TGDS	SIDT1
		TOX4			STXBP5	LPAR1
		PTOV1			AJUBA	DMPK
		MTRF1			RNFT1	TRIM27
		EXOC4			PRRG1	EXOC7
		PRSS16			MAP7D2	SLC16A5
		SLC5A1			KLHDC1	LINC00326
		CX3CL1			ATXN7	PAICS
		LOC648987			EIF3C	KATNIP
		CYB5B			LINC02603	MARVELD1
		ATF6			SDHAF3	LRRC8E
		POU6F1			MOSPD2	ZNF789
		C6orf120			ZNF609	SYNE4
		SH3RF3			ZNF623	PDZD11
		ARL4C			PTPN21	HINT2
		FKBP2			LOXL1-AS1	DNPEP
		MGAT1			GPATCH11	PPP1R7
		CARHSP1			GEMIN5	ASCC1
		TESMIN			PDIK1L	GABPB1-IT1
		PRPF38A			ARHGAP20	LAGE3
		MCPH1			CNTN5	TBC1D22A
		WARS2			GJA1	STRA6
		CBR3			CENPQ	LOC100130987
		TSEN15			ZNF814	TTC7B
		TMEM203			MCC	LTF
		TMEM181			FBXO30-DT	PRF1
		MGAM			LRIG3	POP7
		EML6			PPP4R4	BMS1P1
		MRPL27			SRFBP1	CWH43
		FAM3D			SYNC	GGCX
		EHD2			SEC24D	NEK11
		SQOR			FAM102B	ASNS
		PPP1R10			ZNF367	PAXIP1-DT
		ZNF37A			STK17B	PRPSAP1
		CROCC			KLHL31	TMEM223
		NMNAT2			TEX26	IP6K2
		HHLA2			SLAIN1	BCAM
		VIRMA			MIR3682	BOLA3
		TGFBRAP1			ADGRA3	SCRIB
		ARHGAP12			USP45	MKNK1
		SCRN1			CNTLN	LRRC14
		JAM3			ADGRG6	PAOX
		TTC33			SUV39H2	IGF2BP3
		GUF1			FAM241A	CCDC96
		OSGEP			ZFP30	PTPRN2
		PIK3R1			ACAD8	NDUFB6
		CUTC			SLC15A1	CCDC24
		STOML2			CRISPLD2	ANKRD49
		GALNT5			ELOVL7	GDE1
		FZD1			MANEA	DDX41
		NKIRAS1			NNT-AS1	TMEM216
		SDHD			TNFSF4	RAP1A
		ANTXR2			GSTCD	RGS2
		ITGBL1			ARL13B	MAFF
		SMIM13			DOCK7	CH25H
		ADRA2A			L3MBTL3	MELTF-AS1
		GLB1L2			CTH	GPR160
		PRB4			MTPN	LRRC59
		SFSWAP			KBTBD8	ADH6
		WIPF2			STARD4	TTC1
		MAP3K13			AP1AR	NECAP1
		FAM118B			PRMT6	GMPS
		SLC25A38			ZNF391	AVPI1
		MINDY3			CAV1	TPRG1L
		MFSD2A			SLC16A4	SPATA2L
		FIS1			CASP8AP2	PPP1R21
		BLOC1S1			ZNF624	PDK3
		ARF5			MEST	SMIM27
		ST7L			SUGT1P3	COPZ1
		KLHL15				PTPN23
		PCBP1				STK39
		ZNF570				BRAP
		DTHD1				SEMA5A
		SPATS1				GAS2L1
		PAPLN				MYO5A
		DHRS7B				TMEM200C
		SNX24				CCDC13
		PLAGL2				PPP2R5A
		MIA3				ZDHHC6
		ROCK2				TRMT9B
		EMG1				ADGRL1
		MARCKSL1				NOSIP
		TRAPPC2L				TCHP
		CDON				TSEN2
		DUSP3				TSPAN11
		PAX8-AS1				CEP295
		TSC22D3				TAP1
		ARPC1A				MRPL54
		BRD2				SCARA3
		RNF128				URB1
		NCF2				SLC45A4
		SMARCC2				CCDC80
		TACO1				FAM189A2
		NGDN				TSPAN2
		PRR15L				MRPS12
		S100A14				DMAC1
		TRIM56				PNPLA8
		ZCCHC24				ZNF574
		IRS1				BRIX1
		SNRPF				GTF2H5
		KIAA0100				MIF-AS1
		MACC1				CELF6
		MRPL24				ITPKC
		HCN3				DEFB1
		SHMT1				PLAG1
		TMEM41A				DXO
		RNF41				TWIST1
		TMEM44				CANT1
		DENND1A				ACP2
		ACAT1				C9orf152
		MED17				EIF3G
		KIAA0753				FAM217B
		ANXA3				NSMCE1
		GATAD1				CMSS1
		GGT7				RGS19
		MRPS9				OAS1
		ZNF836				SNAPC5
		MYOM2				MX1
		CEP112				AMT
		NPHP3				DNAAF2
		ZNF318				MRPL3
		WDR31				AHNAK2
		RAB6B				CPT2
		GBP1				NCR3LG1
		CYFIP2				NUP62
		PDE8B				EIF2B2
		TNNI3				NDUFS1
		BTN3A3				NAA38
		ILF2				TRIM45
		VCP				ZNF600
		CENPJ				MARK3
		EEA1				VMO1
		CHST12				SRA1
		VNN2				IRAK3
		ZNF589				UBE2I
		RAB37				SUSD4
		TMEM250				H2AC8
		FLACC1				STEAP1
		ABL2				QSER1
		ZNF44				UBE2L6
		CLCN4				MTO1
		DFFB				TFCP2L1
		SPATS2				NEDD9
		MOV10				DERA
		NMU				C5orf66
		LAMB2				MIEN1
		DESI1				OCEL1
		SEMA3A				SHFL
		HEIH				RNF168
		N6AMT1				ZDHHC16
		NOL12				IMP3
		BTNL9				CNPY3
		PRKAG1				IRAK1
		TAPT1-AS1				CAVIN2
		GBP6				GEMIN4
		CRACR2A				C1orf122
		ARHGEF11				OST4
		SMYD3				SLC13A3
		AP2B1				SPTSSA
		MSLN				SLC38A1
		RNASE1				EFS
		CTPS1				SYTL4
		STARD7-AS1				BCS1L
		KRT7				RCHY1
		CBLL1				LINC00957
		MRPL13				STMP1
		FOXO4				ZNF295-AS1
		WDR86-AS1				PIGG
		MTTP				CIAPIN1
		USP40				MBTPS2
		OXCT1				SEPTIN7P2
		ZNF354C				CCDC81
		THNSL1				PLPP1
		MAPKAPK5-AS1				KLC4
		PCCB				FAM149A
		ELK1				GMNN
		PIEZO2				PAX1
		WFDC6				PRDX4
		ZHX1				FKBP15
		CASC2				SLC25A13
		TTLL4				ARMH3
		NMNAT3				IFIH1
		VPS25				CAMLG
		ZFYVE9				TCEAL4
		SHROOM1				ANKRD23
		ZNF398				ZC3H12D
		SLC66A3				MYH11
		DNAJC12				BEX3
		CBX7				RAD50
		TTI2				LOC728613
		STK40				SDF4
		ELK2AP				BTG3
		SLC35F2				PI3
		DHTKD1				PTRH2
		PTGFR				EEF1AKMT2
		BMT2				CSTF2T
		ANKRD17				LINC00938
		SCO1				SRD5A3
		ZFYVE27				ARFIP2
		ZNF862				SECTM1
		SMARCB1				DCTN3
		AGFG2				DVL3
		RAI2				STEAP2
		DPYSL3				SNRNP25
		BST1				CYP2F1
		ZNF7				EMC1
		HMBOX1				PAAF1
		DCPS				ARRB1
		AQP6				DCXR
		BABAM1				ZFP36
		CA5B				COL9A2
		UTP15				MIA
		CREB3				PRKACB
		MSRB3				SLC22A18
		RAD54B				FAM104B
		USF3				IMMP1L
		LINC02532				MRPS18A
		C4orf33				TTLL6
		PLPP3				TIMM13
		WDR70				RRP12
		ARL10				DPM3
		NQO2				KLHDC7A
		PLAAT3				ECT2
		PBDC1				ATP6V1G1
		GMPR2				WDR45
		CASP3				KYNU
		PIGU				SCRN3
		GALNT10				IFIT3
		TMCO6				KCNAB2
		DIXDC1				CIDEB
		SEMA3E				SH3BGRL3
		C17orf80				PPP1R13L
		STAP1				HPGD
		NEU1				OTUD6B-AS1
		AAAS				FGFBP1
		GABBR1				CLIC5
		DOP1B				H2BS1
		GAS2L2				COX14
		KLHDC8B				NCEH1
		MRPL16				TIMM9
		PLXNB1				MARCHF3
		LAMTOR2				SERPINB9
		U2AF1L4				INAFM1
		HSBP1L1				UCHL3
		HSD17B3				PHLDB2
		ZNF663P				PCK2
		PSMC3				ASCC3
		POLR3C				NICN1
		LOC100130449				MEIG1
		PPM1E				CHDH
		BBOX1				FOXP4
		SMAGP				POLR1F
		SPECC1				CDKN2B
		DIS3L				ZNF512B
		TOP2A				TRAF4
		PEX26				BBS12
		ANAPC10				COG2
		CD8A				ATXN7L1
		DYDC1				MAPK15
		PEX6				MSRB1
		HDAC7				TXNDC17
		SLBP				HINT3
		AGBL4				ABRAXAS1
		WDHD1				CFD
		IL18				COL4A6
		PDZD2				C15orf48
		SNHG28				CRISP2
		ADAMTS15				SEMA4B
		PIGQ				HCAR3
		ZNF354A				LTK
		BFAR				HBS1L
		PGD				KLHDC9
		CCNA1				HERC6
		UBXN7				KAT8
		LINC01465				HMGN2P46
		BSG				MTMR11
		PPIH				LRRC4
		TNFSF15				STXBP4
		MIS18BP1				LOXL4
		RABGEF1				PSMG3-AS1
		TM9SF1				SMIM20
		PPWD1				SLC39A4
		IGKC				DSCAML1
		HYPK				LY6G5C
		RIC3				NLRC5
		MAP7D1				HS6ST2
		INTS14				CMC1
		SVBP				LINC01770
		ZNF132				MLH1
		SIAH2				BISPR
		AFAP1L2				POLR2C
		MOGS				LOC101926913
		ZNF182				ABCC6
		LINC00294				FNBP1
		PTPMT1				PIN1
		SLC3A1				ARL15
		ZNF211				PLXNB2
		ARHGEF26-AS1				PDHX
		CYP2A13				MAML3
		KIAA2012				PSMG1
		CNGA4				NSUN4
		POLR3K				TECPR1
		KCNQ1OT1				NXPE3
		AADAT				RPL22L1
		PI4KA				CXXC5
		FHAD1-AS1				RAB1B
		DSC3				C4orf48
		ADCY6				FAM50B
		ZCCHC9				GAREM1
		BCL2L15				INPP5E
		FAR2				ZSCAN16
		FAH				TMED3
		FCF1				UQCC3
		ZNF33B				RAI1
		HMGB3P1				MSANTD2
		MRPS11				TLCD4
		ADCY10P1				AMIGO2
		CDC37				DEDD2
		GPX7				SSUH2
		AP3B1				AZGP1
		GON7				PMAIP1
		QRSL1				RAB27B
		FBXL12				METTL15
		ZNF763				CAVIN3
		TCFL5				ZNF329
		MIR205HG				KCNQ1
		IGSF10				CYBC1
		RFXANK				HPX
		PLPP2				FECH
		ZW10				LINC00663
		CFAP54				LOC101927263
		CYP2A7				PLCE1
		PNLDC1				CCDC157
		GCHFR				KLKB1
		SVOPL				POMT2
		RNFT2				KLC1
		RNASE4				COL6A1
		CIART				UICLM
		CBR1				LPAR6
		PMS2P2				NOP2
		ATXN2L				MAPK8IP3
		B3GNT3				RAB26
		TAF12				PID1
		SLC25A39				C2orf73
		PLK2				DPH2
		LOC340184				VRK3
		EPHX2				SOX7
		ZBED4				RINT1
		ORAI1				TTC6
		TNFRSF12A				ZNF580
		HAPLN3				DDX39A
		ARHGAP19				KRBOX4
		MMP1				LIG4
		AP4M1				HCFC2
		H2BC4				FUNDC1
		SERPINB7				FIG4
		PLD2				AMPD2
		ARHGAP22				ZFYVE1
		TUBA3FP				SOX15
		POMZP3				GPR39
		NFE2L3				DUSP23
		C4BPB				ARHGAP27
		OSR1				DKK3
		GTF2IP12				ODR4
		HYAL2				ENDOG
		LEO1				CORO1B
		LOC100190986				GIMAP2
		ARMH4				FAM189B
		CBARP				TRAPPC12
		ID1				RCCD1
		PEG10				CENPX
		LINC00323				TMEM147
		NR2F2-AS1				STK17A
		METTL27				ZBTB24
		ZNF780B				PLTP
		GJB5				EEF2KMT
		LINC00685				MUCL1
		ZNF573				PSMB9
		C9orf43				IFITM10
		FBLN5				EPHA4
		PPP1R16A				MED8
		BTG4				CLOCK
		PRRT2				XYLT1
		GPR171				LOC101926967
		CTF1				SPARCL1
		NUTM2A-AS1				USP11
		ZFP14				KIN
		FAM186A				EFEMP2
		SLC9A3R2				TRIM26
		PRKCD				ELF4
		HGFAC				APLN
		CFAP57				GCSH
		NAALAD2				B4GALT6
		CYP27C1				YARS2
		TNNT1				CCDC30
		SERPINB4				CEP128
						LAYN
						VCPKMT
						ACP6
						STS
						PTGR2
						DDX56
						RUSC1
						PDCD2
						ZNF436-AS1
						EFNB3
						SF3A3
						DRAM1
						GNL3
						PBLD
						URGCP
						TMCO4
						CYB5R2
						PEX7
						SYNGR1
						SGMS1
						SLC25A46
						GKAP1
						LRG1
						SPATA4
						MLLT11
						POU2F3
						ZNF518B
						ZNF467
						RAC2
						SYBU
						NINJ2-AS1
						TCEAL3
						RNASEH2C
						ADIRF-AS1
						GABRB3
						MLLT3
						IDUA
						ZNF268
						LRRK1
						PON3
						C9orf16
						SUGP1
						PCNA
						AP4B1
						LMF1
						RIPOR3
						DQX1
						POLE3
						ATP12A
						UTP18
						NUP88
						ULK3
						RYR3
						LIN37
						TYW3
						EIF2AK4
						KLC2
						ELOF1
						C3orf14
						ARMCX2
						LOC101927365
						CNTD1
						TRAPPC5
						MTPAP
						SLAMF7
						TCEAL9
						TF
						PML
						ZNF641
						NUDCD2
						ERAL1
						SH3RF2
						PHKA2
						LINC01410
						ZNF443
						UNK
						LAMB3
						MAP3K2-DT
						MCUB
						MARK1
						AARS2
						CNFN
						ZBED8
						AACS
						SAMD9L
						BTN3A2
						HMBS
						ZNF214
						UTP25
						VTCN1
						DENND4A
						ITGB2-AS1
						ENOPH1
						DAP
						ALDH3B2
						BLVRB
						SLC12A8
						CSAD
						SLC6A13
						BIRC3
						DPP3
						COL24A1
						GRHL1
						NUDT4
						ZNF597
						SPRR3
						OSBPL7
						SRR
						FAM107A
						MACROD1
						IQCN
						LOC100505938
						PSMD9
						PJVK
						LINC00667
						HCP5
						MINCR
						DDX11
						ELAVL1
						STYK1
						LRP2
						FCSK
						SVIP
						MIER2
						ADM
						AUH
						C1QBP
						RAD23A
						KLF2
						TEKT3
						HOGA1
						NTN5
						HDDC3
						SERPINE2
						FER1L4
						ZNF793-AS1
						TTC30B
						STAM
						LRCH3
						MCUR1
						CENPT
						SF3B5
						LRRC43
						HELQ
						DGKA
						MAP2K6
						NIT1
						ZMYM6
						TLE2
						PMM2
						LOC100287015
						MBLAC2
						GTF2IRD2
						IPO13
						CYGB
						NHP2
						CYP2E1
						NDUFAF2
						FAM126A
						COPS5
						NCKIPSD
						GARS1-DT
						SHPK
						ZFAND2A
						PSAT1
						XPC
						LRRCC1
						LINC00662
						POLR3B
						GIT2
						AGTPBP1
						NOC4L
						AMIGO1
						PCDH17
						DPH3
						ARAP3
						SHKBP1
						L3MBTL1
						FKBP14
						SCNN1G
						SNTB2
						RNF157-AS1
						PLCXD1
						ZNF274
						FMO4
						CST6
						MSRB2
						NFIL3
						CMYA5
						LHX4-AS1
						LRP2BP
						ZNF658
						PLEKHA6
						HIC2
						SLCO3A1
						ZNF2
						ACTL6A
						DOT1L
						PREB
						SMTNL2
						AURKA
						HEBP1
						MR1
						FAM98C
						RADX
						RRP36
						ISG20
						SPHK2
						DEF6
						LINC02874
						FAM86C1P
						TRIM14
						CUEDC2
						MSANTD4
						SMYD4
						SHOC1
						BTD
						NLRC3
						VIPAS39
						TNFRSF25
						ATP13A2
						ARSJ
						MOAP1
						KYAT1
						HS3ST6
						GSTO2
						ACAA2
						FAS
						FAM110C
						ITPR3
						C1orf50
						PHKB
						CHCHD4
						MAN2C1
						ATP2B1-AS1
						PRTFDC1
						ZNF334
						SIN3B
						LINC00964
						COSMOC
						ZNF143
						CARD6
						FUCA2
						TLN1
						MROH7
						PFN4
						PIAS4
						CEL
						LOC389765
						STRN4
						KIF4A
						PYCARD
						SNIP1
						RPP25L
						SLC36A4
						CFAP46
						TMEM61
						ZNF385A
						GEN1
						CYP2C8
						B3GALNT1
						EFNB2
						ZNF184
						MLKL
						OR7E14P
						GPS2
						PHOSPHO2
						FAM83B
						BCAR3
						MED27
						IRF3
						IFITM1
						UBR7
						PFDN1
						HGH1
						KLHL5
						LINC00909
						MLH3
						ANKRD35
						ABHD12
						TFF1
						COL7A1
						MRPL15
						LDOC1
						ZNF750
						ZNF837
						PTTG1
						GTF2IRD1
						NME1
						DEPTOR
						GPSM3
						TTN-AS1
						TGFB3
						NDUFAF6
						CCDC34
						ZNF57
						TBC1D30
						ZNF700
						HDHD3
						ORC5
						CPAMD8
						TMEM44-AS1
						AMOTL1
						RORC
						SYT17
						LRRIQ3
						ALKBH7
						ZNF271P
						ZNF35
						TCN1
						ATG4A
						TCIM
						LY6E
						C12orf45
						NUBP2
						RITA1
						LINC02604
						SRPX2
						KCNE4
						ZNF137P
						GSTT1
						DDX59-AS1
						COLGALT2
						CPQ
						SYCE1L
						PROSER1
						PUS3
						RAB20
						EIPR1
						PIK3IP1
						PSTPIP2
						LSM2
						CHMP4C
						TESK1
						EFNA1
						IFIT1
						CHCHD10
						FGFBP2
						STXBP1
						PRKD1
						ATAD2
						GORAB
						TMC8
						STRC
						NINJ2
						SF3A2
						BID
						KLHL9
						PSENEN
						FOLH1B
						MICAL2
						ZNF529-AS1
						SMAD9
						GPRASP1
						NOD2
						LTBP2
						FOXH1
						PRELID2
						LINC00479
						PRPS1
						FBLN1
						FMO3
						GAS2
						KLHL32
						NAP1L2
						TIMM10
						MAN1C1
						H2BC9
						FAHD1
						FCN3
						PPP1R16B
						TTC27
						PSMB8-AS1
						ZFP1
						LINC00494
						INTS6-AS1
						GS1-124K5.4
						BCL2L14
						GPX2
						ATP13A4
						RPUSD3
						PPP1R14D
						NEURL3
						SPIRE1
						CATSPERE
						UMAD1
						PTPRG
						HAUS6
						RFTN1
						ZBTB8OS
						SERPINI1
						CEP72
						PROSER2
						SLC41A2
						LOC101928725
						RASSF8-AS1
						PHGDH
						CYSRT1
						CYP26A1
						CCDC86
						CALHM6
						PAPSS2
						ZNF165
						MOCOS
						DNHD1
						TLR1
						PAMR1
						NRG2
						IMPA2
						A2M
						SDC2
						WDR7
						POLE4
						RIPK2
						HNRNPD-DT
						MID2
						ALG14
						BPGM
						LOC100499489
						AP1S3
						MTCL1
						ATG10
						ILVBL
						EIF3J-DT
						ZNF823
						BEND5
						ME1
						CRNKL1
						RFC3
						TRAF6
						KLHDC8A
						RAB38
						RNF19B
						CKS2
						LRRC17
						TIMP4
						CTNS
						SUSD1
						KCNA1
						DOK7
						SPPL2B
						BHLHE40
						LOC644656
						ADPRM
						HAUS3
						TRNT1
						RAP1GAP
						CYP2C18
						ZNF559
						LIN7B
						CNKSR3
						SLC26A11
						ZNF586
						HDAC11
						TIGAR
						CTTNBP2
						TICAM1
						INPP4B
						MICOS13
						SULT2B1
						CHI3L1
						GPN3
						TMEM176A
						C12orf66
						CYP4Z1
						SDHAF4
						LPCAT2
						SCN4B
						SPINK5
						GDPD1
						MRPS17
						MIF
						TSHZ3
						SEMA6A
						ZNF142
						TFPT
						RHOXF1
						FKRP
						C11orf68
						VIPR1
						BAD
						PNPLA6
						TAF4B
						NKX3-1
						MFAP3L
						CRACD
						MGME1
						CSTF1
						GNA15
						EID2B
						EIF2B3
						LOC101929340
						LIPT1
						POLRMT
						ATP2A1-AS1
						ZNF684
						FHL2
						YDJC
						TIGD1
						ZNF195
						DDX11L2
						LHX6
						STXBP6
						SYNJ1
						FKBP1B
						EID2
						NPTX2
						C1QTNF3
						GPLD1
						SGTB
						FUT11
						NXT1
						PPFIBP2
						CYP4F12
						KLHL41
						HPGDS
						TOM1L1
						MAGI2-AS3
						SERPINA6
						HDAC4-AS1
						RNF144A
						MTFMT
						GPATCH1
						MORC2-AS1
						CAPNS2
						FASTKD3
						IQGAP3
						TPRXL
						ACBD6
						LINC00339
						CC2D1B
						ASL
						COX10
						EFCAB11
						BIRC5
						SLC38A10
						RNASEH1-AS1
						CCDC9B
						TMEM251
						IMPDH1
						PEPD
						PLEK2
						ENTPD3
						PYCR3
						ZNF138
						DNAJC22
						CEP55
						ISG20L2
						SMKR1
						TRIM59
						LOC101559451
						PARM1
						C1orf56
						ZC3H3
						ALAS1
						LONP1
						GSDME
						REEP6
						UNC5B-AS1
						VPS37B
						CXorf58
						EPB41L4A-DT
						NDST2
						EMILIN3
						TADA1
						COQ6
						MICALL2
						RHOF
						LPAR5
						THBS3
						IL7
						ASTE1
						MRPL45P2
						EFHD1
						QDPR
						CPXM2
						RSKR
						ADAM1A
						PLCB1
						ZNF607
						NUFIP1
						LACTB2
						ADAP2
						FYN
						HOXA1
						RRNAD1
						GZMB
						IRAK1BP1
						RASSF2
						SLC35G1
						PPRC1
						ZNF333
						CDNF
						AATF
						PRR34-AS1
						CHAD
						LOC101928907
						CARD8-AS1
						OVGP1
						ZNF85
						MALT1
						CDKN2C
						ERP27
						DIO1
						NLRP2
						MYG1
						ZSCAN26
						CEACAM7
						SCAMP1-AS1
						C4orf19
						MX2
						SLC45A3
						PRORSD1P
						SLC1A1
						LINC01003
						KPTN
						SLC66A1
						DPY19L1P1
						XKRX
						C6orf226
						MYOT
						SLC44A5
						C8orf33
						THAP9
						SLCO2A1
						LRP5L
						METTL2B
						HCG4
						GCNT3
						TMEM200A
						VPS72
						LINC00910
						BLZF1
						CHROMR
						MTFR2
						CHCHD1
						ATP10B
						EXTL3-AS1
						CBX4
						GINS1
						ZNF718
						SLC7A11
						ZNF275
						PIGZ
						FA2H
						AVEN
						ACOT4
						PCTP
						CYP4F3
						GIN1
						VKORC1
						ZNF311
						RMDN2
						NUP155
						TMEM104
						SNHG18
						SCAPER
						WASIR2
						TPTE2P5
						HMGN5
						TNNI3K
						DUOX2
						FOXE1
						DOCK8-AS1
						YBX2
						ARNTL
						RGS7BP
						LOC100507642
						HAUS1
						LSM7
						ZNF37BP
						LAMTOR5-AS1
						LYG1
						GXYLT1
						SLC25A43
						LOC100506100
						COX17
						CLTRN
						KIF17
						HOMER2
						KCTD21
						LINC01355
						FMOD
						TMEM106C
						MEN1
						SLC4A5
						TBC1D8B
						TMEM71
						CLEC11A
						FLVCR1-DT
						FAM200A
						NUSAP1
						KIAA1586
						LRIG2-DT
						XDH
						MGAT4B
						ANKRD20A5P
						NEK2
						SCN7A
						VWA8-AS1
						DISP1
						PCOTH
						BCKDK
						GJA4
						LINC00592
						GRIP1
						CFAP92
						ANKRD36C
						TTF2
						HMMR
						LRP5
						CSGALNACT1
						ZSWIM1
						PEX12
						LINC01607
						PRRT3-AS1
						C15orf61
						LOC257396
						SNTG2-AS1
						DLGAP1-AS2
						ACTA2
						CCDC51
						DSEL
						TOLLIP-AS1
						GDPGP1
						ZNF667-AS1
						PLCD4
						EHMT1
						A2M-AS1
						AP4S1
						SCRN2
						C2CD4A
						ZNF813
						SPATA5
						TAF1A-AS1
						DLGAP1
						PCED1B
						CCNYL1
						GAS5
						TH2LCRR
						GJB2
						TCF24
						NUP50-DT
						HPSE
						LINC00665
						GLB1L3
						RNF39
						CORO7
						HLA-DQB2
						SHISA8
						RASIP1
						UVRAG-DT
						RNF32
						DCST2
						FLJ32255
						CBR3-AS1
						NXF3
						KCNS3
						IDO1
						HCG27
						C14orf93
						ASRGL1
						MLIP
						ZBTB45
						MAPRE2
						DUSP2
						AKAP12
						XG
						ZFP69
						SAP130
						SHC4
						CFP
						ZNF542P
						ATP13A5
						CERK
						LSM10
						CDT1
						NME4
						UBAC2-AS1
						ZNF341
						LOC100996756
						LGALS2
						SHANK3
						BABAM2-AS1
						FBXO6
						LOC105373383
						TRUB2
						CIP2A
						LINC01354
						PCAT6
						PKIA
						TOMM40L
						PLOD3
						RGS17
						ADD3-AS1
						DNAJC3-DT
						CRIM1-DT
						PYCARD-AS1
						ADGRE5
						CIB2
						RALY-AS1
						NECTIN3
						INVS
						MYO1F
						LOC101928045
						ABCC6P1
						NDC80
						ADAMTS9
						AQP4
						ZBED3
						CPS1
						LOC100272217
						ZNF100
						ZNF780A
						PTPN20
						THAP7-AS1
						HYKK
						CCNB1
						ZNF630
						ZNF547
						AFAP1
						ANO3
						LOC101929188
						CCL26
						PLA2G4A
						CCNE2
						CCDC158
						SELENOM
						PLEKHG6
						WDR17
						FGF7P3
						LOC441179
						IL18RAP
						NEBL-AS1
						CATSPERB
						MYRIP
						APOBEC3B
						SLC16A14
						ENO1-AS1
						LRFN3
						CYP4F11
						CTRL
						PWWP3B
						LOC100507516
						LRRC37BP1
						IFI6
						DIAPH3
						WDR18
						KMT2E-AS1
						ZNF503-AS1
						PIK3IP1-DT
						ZFP2
						FBXL15
						SPTSSB
						RLN2
						PF4V1
						ZNF77
						DIP2C-AS1
						SPRR1B
						LOC100505501
						MICU3
						SMIM17
						SNORD89
						ZNF383
						RAD51AP1
						GCM1
						DLG1-AS1
						MASTL
						PARD3-AS1
						CHAC2
						LINC01186
						TIMM29
						MIR100HG
						ZNRF2P1
						BLOC1S4
						CBLN3
						LINC01843
						KRT6A
						ZNF404
						SLC26A7
						TEPP
						TSLP
						NBPF8
						HTATSF1P2
						PIP4P2
